# Supplementary material for: Bioinformatics Study Revealed Significance of Exosome Transcriptome in Hepatocellular Carcinoma Diagnosis
Source: Front Cell Dev Biol. 2022 Apr 27;10:813701. doi: 10.3389/fcell.2022.813701 (PMC9091439; doi:10.3389/fcell.2022.813701)
Supplement: Supplementary file 1 [file DataSheet1.xlsx]

## Sheet: Table S1
gene	conMean	treatMean	log2FC	pValue
HIST2H3C	1.5247	4.72647	1.63224	0.00120695
HRG	3.9819	12.3061	1.62784	0.0404581
DEFA1B	1.04014	3.20237	1.62237	0.0239894
HP	2.82926	8.41382	1.57233	0.0180479
HIST2H2AA3	22.1751	64.4716	1.53972	1.06713e-07
F8A2	0.712141	2.05428	1.5284	0.000159105
ZBED1	5.35475	15.3584	1.52014	2.54811e-07
HIST2H3A	2.03035	5.81936	1.51913	0.0008474
MARC2	19.2583	54.8717	1.51058	8.86822e-06
HBG1	17.4771	49.1153	1.4907	0.0432181
HIST2H4B	4.51283	12.451	1.46416	4.42962e-10
HIST2H2AA4	26.3318	72.4858	1.46089	9.12705e-08
P2RY8	2.64065	7.169	1.44088	1.86529e-05
SERF1A	1.31528	3.56908	1.44018	0.000306906
SLC25A6	64.4705	173.332	1.42682	1.56971e-07
HIST2H4A	4.73737	12.5001	1.39978	1.14803e-10
HIST1H4K	20.8989	54.8476	1.392	3.50283e-06
RPL21	71.398	187.054	1.3895	2.6655e-08
RPS26	31.7662	81.7751	1.36417	0.00420573
HSPA1B	19.8936	51.0101	1.35848	0.000157133
CYP2E1	2.28137	5.80646	1.34776	0.0241193
BOLA2	1.56775	3.87365	1.305	0.00113512
PLCXD1	1.19741	2.94352	1.29763	0.00289718
APOC3	0.879913	2.16032	1.29581	0.0295664
HBA1	2385.14	5751	1.26974	1.00421e-05
RPL36A	52.5377	126.083	1.26295	8.43611e-08
SLX1A	1.01481	2.43234	1.26114	4.45315e-05
RGPD1	1.40838	3.37167	1.25942	0.0201874
MARC1	8.34901	19.8783	1.25152	7.376e-08
RGPD6	5.74723	13.6585	1.24886	2.13021e-12
AKAP17A	7.87056	18.0795	1.19982	5.82739e-06
MARCH8	65.4465	149.865	1.19528	0.000337884
LIMS3	7.02564	16.0061	1.18792	0.00256364
F8A3	1.45508	3.26509	1.16603	0.000197977
RPL36A-HNRNPH2	43.805	97.228	1.15028	2.16313e-07
SULT1A3	0.96828	2.14643	1.14844	0.000156863
MARCH6	34.3858	75.8685	1.14169	0.000384358
HSD17B6	1.01585	2.17974	1.10147	0.0249364
SEPT7	117.97	252.053	1.0953	2.05875e-05
HBA2	1831.15	3886.69	1.08579	4.47078e-05
RP11-345J4.5	0.723014	1.52163	1.07352	0.00321921
MALL	1.42491	2.95713	1.05332	0.0406016
SEPT6	67.8941	139.999	1.04405	0.000119102
SERF1B	2.21217	4.53176	1.03461	0.00066191
GRAPL	1.39728	2.79105	0.998188	0.00567162
F8A1	5.98291	11.8206	0.982388	0.00179676
SULT1A4	1.2459	2.45302	0.977374	0.00894971
SLX1B	2.23978	4.40295	0.975113	5.72e-05
ASMTL	4.13128	8.06374	0.964859	0.000216884
SEMA3F	1.04118	2.02753	0.961497	0.0402979
GOLGA8R	2.59921	5.03689	0.954461	0.0069698
RP11-231C14.4	1.41169	2.71729	0.944751	0.0121226
PSMC1	11.8837	22.7201	0.934979	0.000158044
CH507-9B2.9	3.52157	6.71577	0.931334	0.00300948
GTPBP6	8.24783	15.6944	0.928164	0.00090092
C9orf129	1.99657	3.79407	0.926224	0.00803115
AC138969.4	3.9964	7.55315	0.918378	0.00173731
CSF2RA	3.34755	6.31848	0.916472	0.00663988
MRO	5.93366	11.1835	0.914381	0.00399285
SIK1	1.50241	2.81176	0.904197	0.0320086
RGPD5	8.96704	16.731	0.899823	1.76851e-09
NPIPA7	1.33534	2.46055	0.881767	0.0124837
VAMP7	41.6256	76.6632	0.881064	9.61392e-08
H3F3A	223.019	409.746	0.877565	1.65301e-07
EIF3CL	92.755	168.522	0.861441	0.000469407
TUBB2A	6.40109	11.5455	0.85094	0.0118495
PPP2R3B	3.95813	7.11919	0.846897	0.00025358
ADAMTS5	5.39904	9.60772	0.831492	0.0217547
RGPD8	8.30723	14.7807	0.831279	3.68695e-06
CD99	76.1371	133.359	0.808647	0.0231298
BOLA2B	4.22906	7.38029	0.803339	0.0326485
NOS3	4.73419	8.12553	0.779343	0.0185804
NOMO2	9.32873	15.6951	0.750558	3.47869e-05
CH507-9B2.4	1.97903	3.30483	0.73978	0.00866485
NOTCH2NL	6.49166	10.7228	0.724017	3.1296e-05
GTF2IRD2	2.41061	3.94568	0.710878	0.0148973
RP11-1212A22.4	1.6767	2.74224	0.709729	0.021318
CBWD3	5.62583	9.17957	0.706361	0.00814429
EIF3C	72.5892	118.152	0.702815	0.00173286
U2AF1	13.0069	21.0147	0.692119	0.00248665
RASA4	4.0297	6.49607	0.688894	0.0240645
NOMO3	4.85334	7.7897	0.682591	0.00429216
AC108938.5	13.8411	21.9392	0.664555	0.0239936
U2AF1L5	13.4568	21.3171	0.663677	0.000649408
LIMS4	13.7123	21.6441	0.658504	0.0258468
RASA4B	3.96181	6.24172	0.655783	0.00481045
FO538757.1	2.93248	4.57423	0.641406	0.0232385
MYL6B	3.59608	5.60622	0.640602	0.00318435
DHRSX	1.8476	2.84464	0.622589	0.0403894
LSM12	15.0824	23.1988	0.621186	6.25529e-06
VASH1	66.2845	101.415	0.613533	0.0176185
CBWD7	5.81338	8.86208	0.608269	0.0118999
NBPF10	9.31108	14.094	0.598064	0.0159031
SH3PXD2A	83.4771	124.786	0.58	0.0162605
RPL39	108.526	161.49	0.573403	0.00154223
RP11-514P8.6	3.37977	4.97786	0.558598	0.0259904
HBQ1	4.95383	7.12621	0.52459	0.0293777
ZBTB47	8.73459	12.4741	0.514123	0.0453656
TGM2	42.9798	60.2359	0.486965	0.0113994
SRGAP2B	18.3166	25.6602	0.486385	0.0173726
SRGAP2C	10.1482	14.2104	0.485723	0.00641754
FABP5	36.5579	51.0273	0.481085	0.0320288
PGAM1	50.1106	69.8076	0.478267	0.00188426
HNRNPA1L2	12.5716	17.4616	0.474017	0.0190297
TCAF1	18.8198	25.5319	0.440054	0.0353681
RPL7	238.111	322.625	0.438224	0.0164454
PHC1	12.0145	16.2377	0.434567	0.0333896
IKBKG	17.4923	23.4933	0.425535	0.00616285
BCL6B	81.3936	108.363	0.41289	0.0491558
HNRNPA3	159.238	208.117	0.38621	0.00676865
LLfos-48D6.2	20.1389	26.3005	0.385101	0.0470841
UBC	528.326	688.878	0.382821	0.000322726
GTF2H2C	8.96042	11.6517	0.3789	0.03318
TP53INP2	32.9801	42.6575	0.371205	0.0327535
IFITM3	114.358	147.847	0.370545	0.0187066
BZW1	72.3082	93.0631	0.364049	0.0121477
RP11-20I23.3	5.53561	7.0436	0.347571	0.0434676
CREG1	77.522	95.4341	0.299899	0.0450427
VOPP1	24.4123	29.6882	0.282283	0.0368282
ATP6V1F	50.9432	61.7189	0.276822	0.0393736
LRP10	41.6886	48.7488	0.225716	0.0495348
ERBIN	486.573	450.582	-0.110866	0.0203221
RABGAP1	89.0978	82.387	-0.112972	0.0366576
PRKCB	487.873	450.936	-0.113581	0.0462085
ANKRD12	537.508	494.985	-0.118901	0.0253734
NCOR1	337.83	309.827	-0.124838	0.00948883
FAM13B	219.547	201.069	-0.126842	0.0256697
CELF2	140.431	128.257	-0.130822	0.0476119
TAOK3	249.216	227.346	-0.132507	0.0356448
CDC42	315.554	287.674	-0.133452	0.00473647
MOB1A	332.118	302.186	-0.136258	0.0379704
SMARCA5	522.704	474.704	-0.138966	0.0160296
STK4	382.756	347.328	-0.140124	0.0466233
PTMA	1818.86	1648.59	-0.1418	0.0466794
KMT2C	349.02	316.278	-0.142117	0.0252085
RBM39	278.166	251.425	-0.145818	0.0127602
FYB	792.577	715.185	-0.148236	0.0298147
MTMR10	81.1699	72.8569	-0.15588	0.0409547
AKT3	240.006	215.346	-0.156414	0.0104602
SLTM	286.768	256.234	-0.162421	0.0109269
ELF1	418.045	372.448	-0.16662	0.0315904
GLS	127.681	113.662	-0.167796	0.0455758
NEMF	154.949	137.798	-0.169244	0.0267647
GRK3	132.812	118.045	-0.170039	0.0384066
THOC2	140.34	124.272	-0.175424	0.016403
HDAC9	84.8442	75.1239	-0.175545	0.0236924
VPS13C	145.189	127.947	-0.182391	0.019872
POLE3	87.8017	77.3695	-0.182483	0.0290693
CLINT1	142.242	124.411	-0.193239	0.0199984
MEF2C	188.319	164.683	-0.193492	0.00441928
KAT6A	267.844	233.514	-0.197884	0.008272
SLC38A2	47.7693	41.0802	-0.21764	0.0290691
TC2N	162.819	137.298	-0.245956	0.0409694
RPAP3	56.8612	47.3843	-0.263034	0.0330029
RAB30	48.2647	39.9007	-0.274552	0.0268162
BANK1	216.014	178.283	-0.276954	0.0182714
MARCH2	48.7687	27.5508	-0.82386	0.00511257
MARCH1	28.3899	15.8982	-0.836518	0.000963481
SEP15	12.1882	6.8083	-0.840116	0.000542594

## Sheet: Table S2
gene	conMean	treatMean	logFC	pValue
CTD-2031P19.4	22.3678	42.1337	0.913547	1.22802e-07
RPL21P39	0.587287	1.24046	1.07874	4.38009e-06
GTF2IP4	35.4658	50.0136	0.495894	1.06769e-05
NUDT4P2	5.37281	11.8543	1.14166	1.0722e-05
RHEBP1	3.26002	6.08725	0.900909	1.81285e-05
HMGB1P10	4.37964	7.87071	0.845682	1.83422e-05
BMS1P7	5.08773	10.0062	0.975799	3.93914e-05
H3F3AP6	16.4716	25.7257	0.643227	0.000100883
SLX1A-SULT1A3	1.88481	3.52435	0.902938	0.0001343
GTF2IP1	44.7746	60.0251	0.422885	0.000144431
NUDT4P1	13.5164	22.3664	0.726625	0.000213111
RP11-345J4.6	1.82427	3.56339	0.965932	0.000335552
RPL21P119	18.7032	40.4238	1.11192	0.000337934
FTH1P5	2.15449	3.80554	0.820758	0.000686
IKBKGP1	6.77151	10.5262	0.636434	0.000822754
BMS1P2	4.03437	6.70415	0.732711	0.000937531
RP11-16F15.2	4.18829	7.46979	0.834706	0.00112365
HNRNPA1P35	3.06588	4.81681	0.651779	0.00112469
RN7SL1	39352.1	48338.3	0.296727	0.00114121
RP11-50D9.1	14.6646	30.7167	1.06669	0.00122905
WASH6P	2.39652	4.22426	0.817759	0.00172221
RP11-589F5.4	3.60136	6.45628	0.84216	0.00192848
GTF2IRD2P1	1.18334	1.88932	0.674998	0.0019291
RPL21P75	139.964	215.031	0.619495	0.00229732
RP11-144G6.12	4.44573	7.00132	0.655205	0.00294284
H3F3BP1	1.58508	3.13542	0.984104	0.00299569
RP11-98J23.2	4.19574	7.07352	0.753502	0.00393235
RPL9P7	31.3392	50.438	0.686544	0.00565473
RPL7AP66	6.10553	9.62046	0.655989	0.00603672
RP11-572P18.1	157.77	222.983	0.499111	0.00605756
RPL23AP2	19.1096	28.2189	0.562364	0.00607163
RPL13AP7	8.60753	14.3274	0.735102	0.00632929
SLX1B-SULT1A4	2.76095	4.55877	0.723479	0.0064471
ISCA1P6	2.58617	4.33257	0.744404	0.00745503
CH17-258A22.4	2.09466	3.22481	0.622503	0.00798397
PKD1P1	0.711951	1.23965	0.800082	0.00865932
RPL12P6	1.6066	2.57113	0.678391	0.00886567
RP11-1319K7.1	2.15031	3.679	0.774768	0.00963485
SMG1P4	1.90288	3.13843	0.721858	0.0105365
ZNF322P1	1.09063	1.97	0.853026	0.0112786
CH507-254M2.1	0.832672	1.72722	1.05263	0.0119229
RPL7P32	0.561483	1.04206	0.892121	0.0176538
POM121B	2.85443	4.79366	0.747925	0.0189121
CH507-513H4.6	2.15291	3.748	0.799838	0.0193352
CH507-513H4.4	21.2172	39.6199	0.900992	0.0225296
RP11-1280N14.3	1.82818	2.90961	0.670417	0.0227457
RP11-717F1.2	0.44342	0.989576	1.15814	0.0251278
CH507-513H4.1	0.886472	1.89038	1.09253	0.031272
RPSAP9	0.909934	1.4355	0.657718	0.0330249
PMS2P7	0.526077	0.823724	0.646886	0.0331482
AC011330.5	0.780382	1.23509	0.66236	0.0363643
RP11-428J1.4	1.05164	1.69649	0.689909	0.0366161
CH507-338C24.1	0.743748	1.49217	1.00453	0.0413763
AC107983.4	1.58042	2.44687	0.630634	0.0424663
RP11-146N23.1	1.47467	2.41972	0.714445	0.0426924
RPS26P8	1.24264	2.22028	0.837341	0.043535
CH507-528H12.1	1.54694	2.81493	0.863677	0.0439678
RPSAP54	1.97055	2.97623	0.594888	0.0486746
MTX1P1	1.04533	2.00834	0.942043	0.0499684
RPS26P47	1.42668	2.19489	0.621489	0.0499792

## Sheet: Table S3
gene	conMean	treatMean	logFC	pValue
hsa_circ_0001380	1397.06	449.362	-1.63644	2.62017e-08
hsa_circ_0073052	55.1472	203.085	1.88073	0.000324042
hsa_circ_0000722	12233.4	15069.8	0.300835	0.00791829
hsa_circ_0001445	15564.6	14088.6	-0.143736	0.0109157
hsa_circ_0004001	362.727	561.998	0.631681	0.0160241
hsa_circ_0045272	210.226	344.73	0.713524	0.0160401
hsa_circ_0075792	86.1927	177.914	1.04554	0.0180921
hsa_circ_0000284	3085.14	3657.33	0.245456	0.0234635
hsa_circ_0037158	47.0652	105.227	1.16078	0.0293711
hsa_circ_0000982	770.035	538.801	-0.515172	0.0369682
hsa_circ_0014088	60.5296	129.509	1.09734	0.0398568
hsa_circ_0052750	11.6914	35.9067	1.61881	0.0444767
hsa_circ_0007370	116.284	56.0604	-1.0526	0.0498913

## Sheet: Table S4
mRNA	miRNA
BZW1	hsa-let-7a-5p
THOC2	hsa-let-7a-5p
BZW1	hsa-let-7b-5p
THOC2	hsa-let-7b-5p
BZW1	hsa-let-7c-5p
THOC2	hsa-let-7c-5p
BZW1	hsa-let-7d-5p
THOC2	hsa-let-7d-5p
BZW1	hsa-let-7e-5p
THOC2	hsa-let-7e-5p
BZW1	hsa-let-7f-5p
THOC2	hsa-let-7f-5p
BZW1	hsa-let-7g-5p
THOC2	hsa-let-7g-5p
BZW1	hsa-let-7i-5p
THOC2	hsa-let-7i-5p
CDC42	hsa-miR-1-3p
ELF1	hsa-miR-1-3p
HNRNPA3	hsa-miR-1-3p
GLS	hsa-miR-1-3p
PTMA	hsa-miR-1-3p
GRK3	hsa-miR-1-3p
SMARCA5	hsa-miR-100-5p
RAB30	hsa-miR-101-3p
SLTM	hsa-miR-101-3p
BZW1	hsa-miR-101-3p
SMARCA5	hsa-miR-101-3p
ERBIN	hsa-miR-101-3p
2020-03-08	hsa-miR-106a-5p
SH3PXD2A	hsa-miR-106a-5p
RAB30	hsa-miR-106a-5p
TAOK3	hsa-miR-106a-5p
UBC	hsa-miR-106a-5p
VPS13C	hsa-miR-106a-5p
ANKRD12	hsa-miR-106a-5p
TP53INP2	hsa-miR-106a-5p
ADAMTS5	hsa-miR-106a-5p
SIK1	hsa-miR-106a-5p
2020-03-06	hsa-miR-106a-5p
KMT2C	hsa-miR-106a-5p
2020-09-07	hsa-miR-106a-5p
2020-03-08	hsa-miR-106b-5p
SH3PXD2A	hsa-miR-106b-5p
CELF2	hsa-miR-106b-5p
RAB30	hsa-miR-106b-5p
TAOK3	hsa-miR-106b-5p
UBC	hsa-miR-106b-5p
VPS13C	hsa-miR-106b-5p
ANKRD12	hsa-miR-106b-5p
TP53INP2	hsa-miR-106b-5p
SIK1	hsa-miR-106b-5p
2020-03-06	hsa-miR-106b-5p
KMT2C	hsa-miR-106b-5p
2020-09-07	hsa-miR-106b-5p
SLC38A2	hsa-miR-10a-5p
SLC38A2	hsa-miR-10b-5p
AKT3	hsa-miR-124-3p
STK4	hsa-miR-124-3p
GLS	hsa-miR-125a-5p
GLS	hsa-miR-125b-5p
2020-09-07	hsa-miR-127-3p
LSM12	hsa-miR-128-3p
RGPD6	hsa-miR-128-3p
KMT2C	hsa-miR-128-3p
HNRNPA3	hsa-miR-129-5p
PTMA	hsa-miR-129-5p
KMT2C	hsa-miR-129-5p
SLC38A2	hsa-miR-1297
LSM12	hsa-miR-1297
SMARCA5	hsa-miR-1297
KMT2C	hsa-miR-1297
RAB30	hsa-miR-130a-3p
UBC	hsa-miR-130a-3p
MTMR10	hsa-miR-130a-3p
ANKRD12	hsa-miR-130a-3p
SIK1	hsa-miR-130a-3p
FAM13B	hsa-miR-130a-3p
ERBIN	hsa-miR-130a-3p
KMT2C	hsa-miR-130a-3p
RAB30	hsa-miR-130b-3p
UBC	hsa-miR-130b-3p
MTMR10	hsa-miR-130b-3p
ANKRD12	hsa-miR-130b-3p
SIK1	hsa-miR-130b-3p
FAM13B	hsa-miR-130b-3p
ERBIN	hsa-miR-130b-3p
KMT2C	hsa-miR-130b-3p
ADAMTS5	hsa-miR-132-3p
RAB30	hsa-miR-133a-3p
KMT2C	hsa-miR-133a-3p
RAB30	hsa-miR-133b
KMT2C	hsa-miR-133b
PGAM1	hsa-miR-135a-5p
MEF2C	hsa-miR-135a-5p
PGAM1	hsa-miR-135b-5p
MEF2C	hsa-miR-135b-5p
CDC42	hsa-miR-137
ANKRD12	hsa-miR-137
HNRNPA3	hsa-miR-137
GLS	hsa-miR-137
SIK1	hsa-miR-137
ERBIN	hsa-miR-137
KMT2C	hsa-miR-138-5p
KAT6A	hsa-miR-139-5p
CELF2	hsa-miR-140-5p
SLC38A2	hsa-miR-140-5p
ERBIN	hsa-miR-140-5p
CDC42	hsa-miR-141-3p
RAB30	hsa-miR-141-3p
GLS	hsa-miR-141-3p
SIK1	hsa-miR-141-3p
KMT2C	hsa-miR-141-3p
2020-09-07	hsa-miR-141-3p
SIK1	hsa-miR-142-3p
SLC38A2	hsa-miR-143-3p
CELF2	hsa-miR-144-3p
BZW1	hsa-miR-144-3p
ADAMTS5	hsa-miR-144-3p
SMARCA5	hsa-miR-144-3p
KAT6A	hsa-miR-144-3p
SLC38A2	hsa-miR-145-5p
RABGAP1	hsa-miR-146a-5p
RABGAP1	hsa-miR-146b-5p
SIK1	hsa-miR-148a-3p
SIK1	hsa-miR-148b-3p
2020-03-06	hsa-miR-150-5p
SIK1	hsa-miR-152-3p
RABGAP1	hsa-miR-153-3p
H3F3A	hsa-miR-155-5p
HNRNPA3	hsa-miR-155-5p
AKT3	hsa-miR-15a-5p
CDC42	hsa-miR-15a-5p
RGPD6	hsa-miR-15a-5p
BZW1	hsa-miR-15a-5p
ADAMTS5	hsa-miR-15a-5p
KMT2C	hsa-miR-15a-5p
AKT3	hsa-miR-15b-5p
CDC42	hsa-miR-15b-5p
RGPD6	hsa-miR-15b-5p
BZW1	hsa-miR-15b-5p
ADAMTS5	hsa-miR-15b-5p
KMT2C	hsa-miR-15b-5p
AKT3	hsa-miR-16-5p
CDC42	hsa-miR-16-5p
RGPD6	hsa-miR-16-5p
BZW1	hsa-miR-16-5p
ADAMTS5	hsa-miR-16-5p
KMT2C	hsa-miR-16-5p
AKT3	hsa-miR-17-5p
2020-03-08	hsa-miR-17-5p
SH3PXD2A	hsa-miR-17-5p
RAB30	hsa-miR-17-5p
TAOK3	hsa-miR-17-5p
UBC	hsa-miR-17-5p
VPS13C	hsa-miR-17-5p
ANKRD12	hsa-miR-17-5p
TP53INP2	hsa-miR-17-5p
ADAMTS5	hsa-miR-17-5p
SIK1	hsa-miR-17-5p
2020-03-06	hsa-miR-17-5p
KMT2C	hsa-miR-17-5p
2020-09-07	hsa-miR-17-5p
AKT3	hsa-miR-181a-5p
SLC38A2	hsa-miR-181a-5p
GLS	hsa-miR-181a-5p
ADAMTS5	hsa-miR-181a-5p
FAM13B	hsa-miR-181a-5p
KMT2C	hsa-miR-181a-5p
AKT3	hsa-miR-181b-5p
SLC38A2	hsa-miR-181b-5p
GLS	hsa-miR-181b-5p
ADAMTS5	hsa-miR-181b-5p
FAM13B	hsa-miR-181b-5p
KMT2C	hsa-miR-181b-5p
AKT3	hsa-miR-181c-5p
SLC38A2	hsa-miR-181c-5p
GLS	hsa-miR-181c-5p
ADAMTS5	hsa-miR-181c-5p
FAM13B	hsa-miR-181c-5p
KMT2C	hsa-miR-181c-5p
AKT3	hsa-miR-181d-5p
SLC38A2	hsa-miR-181d-5p
GLS	hsa-miR-181d-5p
ADAMTS5	hsa-miR-181d-5p
FAM13B	hsa-miR-181d-5p
KMT2C	hsa-miR-181d-5p
TP53INP2	hsa-miR-182-5p
2020-09-07	hsa-miR-182-5p
BZW1	hsa-miR-183-5p
2020-09-07	hsa-miR-183-5p
CDC42	hsa-miR-185-5p
ELF1	hsa-miR-186-5p
RGPD6	hsa-miR-186-5p
BZW1	hsa-miR-186-5p
SMARCA5	hsa-miR-186-5p
2020-09-07	hsa-miR-186-5p
CDC42	hsa-miR-18a-5p
RABGAP1	hsa-miR-18a-5p
CDC42	hsa-miR-18b-5p
RABGAP1	hsa-miR-18b-5p
TAOK3	hsa-miR-190a-5p
TAOK3	hsa-miR-190b
ERBIN	hsa-miR-193a-3p
ERBIN	hsa-miR-193b-3p
SLTM	hsa-miR-194-5p
KMT2C	hsa-miR-194-5p
ATP6V1F	hsa-miR-194-5p
AKT3	hsa-miR-195-5p
CDC42	hsa-miR-195-5p
RGPD6	hsa-miR-195-5p
BZW1	hsa-miR-195-5p
ADAMTS5	hsa-miR-195-5p
KMT2C	hsa-miR-195-5p
2020-09-07	hsa-miR-196a-5p
2020-09-07	hsa-miR-196b-5p
STK4	hsa-miR-199a-5p
STK4	hsa-miR-199b-5p
RPAP3	hsa-miR-19a-3p
MTMR10	hsa-miR-19a-3p
ANKRD12	hsa-miR-19a-3p
2020-09-07	hsa-miR-19a-3p
RPAP3	hsa-miR-19b-3p
MTMR10	hsa-miR-19b-3p
ANKRD12	hsa-miR-19b-3p
2020-09-07	hsa-miR-19b-3p
CDC42	hsa-miR-200a-3p
RAB30	hsa-miR-200a-3p
GLS	hsa-miR-200a-3p
SIK1	hsa-miR-200a-3p
KMT2C	hsa-miR-200a-3p
2020-09-07	hsa-miR-200a-3p
SLC38A2	hsa-miR-200b-3p
2020-03-06	hsa-miR-200b-3p
KMT2C	hsa-miR-200b-3p
SLC38A2	hsa-miR-200c-3p
2020-03-06	hsa-miR-200c-3p
KMT2C	hsa-miR-200c-3p
ANKRD12	hsa-miR-204-5p
CDC42	hsa-miR-206
ELF1	hsa-miR-206
HNRNPA3	hsa-miR-206
GLS	hsa-miR-206
PTMA	hsa-miR-206
GRK3	hsa-miR-206
2020-03-08	hsa-miR-20a-5p
SH3PXD2A	hsa-miR-20a-5p
RAB30	hsa-miR-20a-5p
TAOK3	hsa-miR-20a-5p
UBC	hsa-miR-20a-5p
VPS13C	hsa-miR-20a-5p
ANKRD12	hsa-miR-20a-5p
TP53INP2	hsa-miR-20a-5p
SIK1	hsa-miR-20a-5p
2020-03-06	hsa-miR-20a-5p
KMT2C	hsa-miR-20a-5p
2020-09-07	hsa-miR-20a-5p
AKT3	hsa-miR-20b-5p
2020-03-08	hsa-miR-20b-5p
SH3PXD2A	hsa-miR-20b-5p
RAB30	hsa-miR-20b-5p
TAOK3	hsa-miR-20b-5p
UBC	hsa-miR-20b-5p
VPS13C	hsa-miR-20b-5p
ANKRD12	hsa-miR-20b-5p
TP53INP2	hsa-miR-20b-5p
SIK1	hsa-miR-20b-5p
2020-03-06	hsa-miR-20b-5p
KMT2C	hsa-miR-20b-5p
2020-09-07	hsa-miR-20b-5p
ANKRD12	hsa-miR-211-5p
ADAMTS5	hsa-miR-212-3p
SH3PXD2A	hsa-miR-217
SLC38A2	hsa-miR-217
HNRNPA3	hsa-miR-217
RBM39	hsa-miR-217
TAOK3	hsa-miR-218-5p
HNRNPA3	hsa-miR-218-5p
VOPP1	hsa-miR-218-5p
CELF2	hsa-miR-219a-5p
2020-09-07	hsa-miR-219a-5p
AKT3	hsa-miR-22-3p
KAT6A	hsa-miR-22-3p
HNRNPA3	hsa-miR-221-3p
KMT2C	hsa-miR-221-3p
HNRNPA3	hsa-miR-222-3p
KMT2C	hsa-miR-222-3p
KAT6A	hsa-miR-223-3p
ADAMTS5	hsa-miR-224-5p
KAT6A	hsa-miR-224-5p
GLS	hsa-miR-23a-3p
STK4	hsa-miR-23a-3p
ERBIN	hsa-miR-23a-3p
GLS	hsa-miR-23b-3p
STK4	hsa-miR-23b-3p
ERBIN	hsa-miR-23b-3p
KAT6A	hsa-miR-24-3p
CDC42	hsa-miR-25-3p
SH3PXD2A	hsa-miR-25-3p
PGAM1	hsa-miR-25-3p
SLC38A2	hsa-miR-25-3p
SIK1	hsa-miR-25-3p
ERBIN	hsa-miR-25-3p
SLC38A2	hsa-miR-26a-5p
LSM12	hsa-miR-26a-5p
SMARCA5	hsa-miR-26a-5p
KMT2C	hsa-miR-26a-5p
SLC38A2	hsa-miR-26b-5p
LSM12	hsa-miR-26b-5p
SMARCA5	hsa-miR-26b-5p
KMT2C	hsa-miR-26b-5p
CELF2	hsa-miR-27a-3p
RGPD6	hsa-miR-27a-3p
RGPD5	hsa-miR-27a-3p
SIK1	hsa-miR-27a-3p
MEF2C	hsa-miR-27a-3p
KMT2C	hsa-miR-27a-3p
CELF2	hsa-miR-27b-3p
RGPD6	hsa-miR-27b-3p
RGPD5	hsa-miR-27b-3p
SIK1	hsa-miR-27b-3p
MEF2C	hsa-miR-27b-3p
KMT2C	hsa-miR-27b-3p
STK4	hsa-miR-28-5p
AKT3	hsa-miR-29a-3p
CDC42	hsa-miR-29a-3p
CELF2	hsa-miR-29a-3p
RAB30	hsa-miR-29a-3p
FAM13B	hsa-miR-29a-3p
TUBB2A	hsa-miR-29a-3p
POLE3	hsa-miR-29a-3p
AKT3	hsa-miR-29b-3p
CDC42	hsa-miR-29b-3p
CELF2	hsa-miR-29b-3p
RAB30	hsa-miR-29b-3p
FAM13B	hsa-miR-29b-3p
TUBB2A	hsa-miR-29b-3p
POLE3	hsa-miR-29b-3p
AKT3	hsa-miR-29c-3p
CDC42	hsa-miR-29c-3p
CELF2	hsa-miR-29c-3p
RAB30	hsa-miR-29c-3p
FAM13B	hsa-miR-29c-3p
TUBB2A	hsa-miR-29c-3p
POLE3	hsa-miR-29c-3p
RAB30	hsa-miR-301a-3p
UBC	hsa-miR-301a-3p
MTMR10	hsa-miR-301a-3p
ANKRD12	hsa-miR-301a-3p
SIK1	hsa-miR-301a-3p
FAM13B	hsa-miR-301a-3p
ERBIN	hsa-miR-301a-3p
KMT2C	hsa-miR-301a-3p
RAB30	hsa-miR-301b-3p
UBC	hsa-miR-301b-3p
MTMR10	hsa-miR-301b-3p
ANKRD12	hsa-miR-301b-3p
SIK1	hsa-miR-301b-3p
FAM13B	hsa-miR-301b-3p
ERBIN	hsa-miR-301b-3p
KMT2C	hsa-miR-301b-3p
2020-03-08	hsa-miR-302a-3p
CELF2	hsa-miR-302a-3p
SIK1	hsa-miR-302a-3p
KMT2C	hsa-miR-302a-3p
2020-03-08	hsa-miR-302b-3p
CELF2	hsa-miR-302b-3p
SIK1	hsa-miR-302b-3p
KMT2C	hsa-miR-302b-3p
2020-03-08	hsa-miR-302c-3p
CELF2	hsa-miR-302c-3p
SIK1	hsa-miR-302c-3p
KMT2C	hsa-miR-302c-3p
2020-03-08	hsa-miR-302d-3p
CELF2	hsa-miR-302d-3p
SIK1	hsa-miR-302d-3p
KMT2C	hsa-miR-302d-3p
2020-03-08	hsa-miR-302e
CELF2	hsa-miR-302e
SIK1	hsa-miR-302e
KMT2C	hsa-miR-302e
2020-03-08	hsa-miR-30a-5p
SH3PXD2A	hsa-miR-30a-5p
SLC38A2	hsa-miR-30a-5p
HNRNPA3	hsa-miR-30a-5p
STK4	hsa-miR-30a-5p
SMARCA5	hsa-miR-30a-5p
2020-03-06	hsa-miR-30a-5p
KMT2C	hsa-miR-30a-5p
2020-09-07	hsa-miR-30a-5p
POLE3	hsa-miR-30a-5p
2020-03-08	hsa-miR-30b-5p
SH3PXD2A	hsa-miR-30b-5p
SLC38A2	hsa-miR-30b-5p
HNRNPA3	hsa-miR-30b-5p
SMARCA5	hsa-miR-30b-5p
2020-03-06	hsa-miR-30b-5p
KMT2C	hsa-miR-30b-5p
2020-09-07	hsa-miR-30b-5p
POLE3	hsa-miR-30b-5p
2020-03-08	hsa-miR-30c-5p
SH3PXD2A	hsa-miR-30c-5p
SLC38A2	hsa-miR-30c-5p
HNRNPA3	hsa-miR-30c-5p
SMARCA5	hsa-miR-30c-5p
2020-03-06	hsa-miR-30c-5p
KMT2C	hsa-miR-30c-5p
2020-09-07	hsa-miR-30c-5p
POLE3	hsa-miR-30c-5p
2020-03-08	hsa-miR-30d-5p
SH3PXD2A	hsa-miR-30d-5p
SLC38A2	hsa-miR-30d-5p
HNRNPA3	hsa-miR-30d-5p
STK4	hsa-miR-30d-5p
SMARCA5	hsa-miR-30d-5p
2020-03-06	hsa-miR-30d-5p
KMT2C	hsa-miR-30d-5p
2020-09-07	hsa-miR-30d-5p
POLE3	hsa-miR-30d-5p
2020-03-08	hsa-miR-30e-5p
SH3PXD2A	hsa-miR-30e-5p
SLC38A2	hsa-miR-30e-5p
HNRNPA3	hsa-miR-30e-5p
STK4	hsa-miR-30e-5p
SMARCA5	hsa-miR-30e-5p
2020-03-06	hsa-miR-30e-5p
KMT2C	hsa-miR-30e-5p
2020-09-07	hsa-miR-30e-5p
POLE3	hsa-miR-30e-5p
CREG1	hsa-miR-31-5p
CDC42	hsa-miR-32-5p
SH3PXD2A	hsa-miR-32-5p
PGAM1	hsa-miR-32-5p
SLC38A2	hsa-miR-32-5p
SIK1	hsa-miR-32-5p
ERBIN	hsa-miR-32-5p
SH3PXD2A	hsa-miR-326
ERBIN	hsa-miR-326
SH3PXD2A	hsa-miR-330-5p
ERBIN	hsa-miR-330-5p
SIK1	hsa-miR-33a-5p
SMARCA5	hsa-miR-33a-5p
ERBIN	hsa-miR-33a-5p
2020-09-07	hsa-miR-33a-5p
SIK1	hsa-miR-33b-5p
ERBIN	hsa-miR-33b-5p
2020-09-07	hsa-miR-33b-5p
RGPD6	hsa-miR-340-5p
FAM13B	hsa-miR-340-5p
2020-03-08	hsa-miR-34a-5p
HSPA1B	hsa-miR-34a-5p
2020-03-08	hsa-miR-34c-5p
HSPA1B	hsa-miR-34c-5p
CDC42	hsa-miR-363-3p
SH3PXD2A	hsa-miR-363-3p
PGAM1	hsa-miR-363-3p
SLC38A2	hsa-miR-363-3p
SIK1	hsa-miR-363-3p
ERBIN	hsa-miR-363-3p
AKT3	hsa-miR-365a-3p
CDC42	hsa-miR-367-3p
SH3PXD2A	hsa-miR-367-3p
PGAM1	hsa-miR-367-3p
SLC38A2	hsa-miR-367-3p
SIK1	hsa-miR-367-3p
ERBIN	hsa-miR-367-3p
KAT6A	hsa-miR-370-3p
2020-03-08	hsa-miR-372-3p
CELF2	hsa-miR-372-3p
SIK1	hsa-miR-372-3p
KMT2C	hsa-miR-372-3p
2020-03-08	hsa-miR-373-3p
CELF2	hsa-miR-373-3p
SIK1	hsa-miR-373-3p
KMT2C	hsa-miR-373-3p
ANKRD12	hsa-miR-374a-5p
BZW1	hsa-miR-374a-5p
KAT6A	hsa-miR-374a-5p
ANKRD12	hsa-miR-374b-5p
BZW1	hsa-miR-374b-5p
KAT6A	hsa-miR-374b-5p
MOB1A	hsa-miR-375
PTMA	hsa-miR-376a-3p
2020-09-07	hsa-miR-376a-3p
PTMA	hsa-miR-376b-3p
2020-09-07	hsa-miR-376b-3p
KAT6A	hsa-miR-376c-3p
SLTM	hsa-miR-377-3p
GLS	hsa-miR-377-3p
PTMA	hsa-miR-377-3p
ADAMTS5	hsa-miR-377-3p
KAT6A	hsa-miR-377-3p
RAB30	hsa-miR-379-5p
2020-03-06	hsa-miR-381-3p
KAT6A	hsa-miR-410-3p
TUBB2A	hsa-miR-421
KAT6A	hsa-miR-421
AKT3	hsa-miR-424-5p
CDC42	hsa-miR-424-5p
RGPD6	hsa-miR-424-5p
BZW1	hsa-miR-424-5p
ADAMTS5	hsa-miR-424-5p
KMT2C	hsa-miR-424-5p
SLC38A2	hsa-miR-429
2020-03-06	hsa-miR-429
KMT2C	hsa-miR-429
2020-03-06	hsa-miR-431-5p
CLINT1	hsa-miR-433-3p
STK4	hsa-miR-448
MEF2C	hsa-miR-448
2020-03-08	hsa-miR-449a
HSPA1B	hsa-miR-449a
2020-03-08	hsa-miR-449b-5p
HSPA1B	hsa-miR-449b-5p
RAB30	hsa-miR-454-3p
UBC	hsa-miR-454-3p
MTMR10	hsa-miR-454-3p
ANKRD12	hsa-miR-454-3p
SIK1	hsa-miR-454-3p
FAM13B	hsa-miR-454-3p
ERBIN	hsa-miR-454-3p
KMT2C	hsa-miR-454-3p
CELF2	hsa-miR-486-5p
STK4	hsa-miR-486-5p
2020-09-07	hsa-miR-486-5p
SERF1A	hsa-miR-488-3p
KMT2C	hsa-miR-490-3p
STK4	hsa-miR-491-5p
SLC38A2	hsa-miR-494-3p
ELF1	hsa-miR-494-3p
HNRNPA3	hsa-miR-494-3p
RBM39	hsa-miR-494-3p
CELF2	hsa-miR-495-3p
RGPD6	hsa-miR-495-3p
GRK3	hsa-miR-495-3p
2020-09-07	hsa-miR-495-3p
AKT3	hsa-miR-497-5p
CDC42	hsa-miR-497-5p
RGPD6	hsa-miR-497-5p
BZW1	hsa-miR-497-5p
ADAMTS5	hsa-miR-497-5p
KMT2C	hsa-miR-497-5p
AKT3	hsa-miR-506-3p
AKT3	hsa-miR-519d-3p
2020-03-08	hsa-miR-519d-3p
SH3PXD2A	hsa-miR-519d-3p
RAB30	hsa-miR-519d-3p
TAOK3	hsa-miR-519d-3p
UBC	hsa-miR-519d-3p
VPS13C	hsa-miR-519d-3p
ANKRD12	hsa-miR-519d-3p
TP53INP2	hsa-miR-519d-3p
SIK1	hsa-miR-519d-3p
2020-03-06	hsa-miR-519d-3p
KMT2C	hsa-miR-519d-3p
2020-09-07	hsa-miR-519d-3p
2020-03-08	hsa-miR-520a-3p
CELF2	hsa-miR-520a-3p
SIK1	hsa-miR-520a-3p
KMT2C	hsa-miR-520a-3p
2020-03-08	hsa-miR-520b
CELF2	hsa-miR-520b
SIK1	hsa-miR-520b
KMT2C	hsa-miR-520b
2020-03-08	hsa-miR-520c-3p
CELF2	hsa-miR-520c-3p
SIK1	hsa-miR-520c-3p
KMT2C	hsa-miR-520c-3p
2020-03-08	hsa-miR-520d-3p
CELF2	hsa-miR-520d-3p
SIK1	hsa-miR-520d-3p
KMT2C	hsa-miR-520d-3p
2020-03-08	hsa-miR-520e
CELF2	hsa-miR-520e
SIK1	hsa-miR-520e
KMT2C	hsa-miR-520e
NOMO3	hsa-miR-542-3p
CDC42	hsa-miR-613
ELF1	hsa-miR-613
HNRNPA3	hsa-miR-613
GLS	hsa-miR-613
PTMA	hsa-miR-613
GRK3	hsa-miR-613
SLC38A2	hsa-miR-7-5p
ANKRD12	hsa-miR-7-5p
STK4	hsa-miR-708-5p
H3F3A	hsa-miR-873-5p
TC2N	hsa-miR-9-5p
ANKRD12	hsa-miR-9-5p
PTMA	hsa-miR-9-5p
2020-03-06	hsa-miR-9-5p
CDC42	hsa-miR-92a-3p
SH3PXD2A	hsa-miR-92a-3p
PGAM1	hsa-miR-92a-3p
SLC38A2	hsa-miR-92a-3p
SIK1	hsa-miR-92a-3p
ERBIN	hsa-miR-92a-3p
CDC42	hsa-miR-92b-3p
SH3PXD2A	hsa-miR-92b-3p
PGAM1	hsa-miR-92b-3p
SLC38A2	hsa-miR-92b-3p
SIK1	hsa-miR-92b-3p
ERBIN	hsa-miR-92b-3p
AKT3	hsa-miR-93-5p
2020-03-08	hsa-miR-93-5p
SH3PXD2A	hsa-miR-93-5p
RAB30	hsa-miR-93-5p
TAOK3	hsa-miR-93-5p
UBC	hsa-miR-93-5p
VPS13C	hsa-miR-93-5p
ANKRD12	hsa-miR-93-5p
TP53INP2	hsa-miR-93-5p
SIK1	hsa-miR-93-5p
2020-03-06	hsa-miR-93-5p
KMT2C	hsa-miR-93-5p
2020-09-07	hsa-miR-93-5p
BZW1	hsa-miR-98-5p
THOC2	hsa-miR-98-5p
SMARCA5	hsa-miR-99a-5p
SMARCA5	hsa-miR-99b-5p

## Sheet: Table S5
lncRNA	miRNA
H3F3AP6	hsa-miR-96
H3F3AP6	hsa-miR-507
H3F3AP6	hsa-miR-1271
H3F3AP6	hsa-miR-182
H3F3AP6	hsa-miR-22
H3F3AP6	hsa-miR-22-3p
H3F3AP6	hsa-miR-101
H3F3AP6	hsa-miR-101ab
ZNF322P1	hsa-miR-132
ZNF322P1	hsa-miR-212
ZNF322P1	hsa-miR-212-3p
ZNF322P1	hsa-miR-7
ZNF322P1	hsa-miR-7ab
ZNF322P1	hsa-miR-96
ZNF322P1	hsa-miR-507
ZNF322P1	hsa-miR-1271
ZNF322P1	hsa-miR-135ab
ZNF322P1	hsa-miR-135a-5p
ZNF322P1	hsa-miR-138
ZNF322P1	hsa-miR-138ab
ZNF322P1	hsa-miR-139-5p
ZNF322P1	hsa-miR-143
ZNF322P1	hsa-miR-1721
ZNF322P1	hsa-miR-4770
ZNF322P1	hsa-miR-146ac
ZNF322P1	hsa-miR-146b-5p
ZNF322P1	hsa-miR-148ab-3p
ZNF322P1	hsa-miR-152
ZNF322P1	hsa-miR-150
ZNF322P1	hsa-miR-5127
ZNF322P1	hsa-miR-181abcd
ZNF322P1	hsa-miR-4262
ZNF322P1	hsa-miR-199ab-5p
ZNF322P1	hsa-miR-19ab
ZNF322P1	hsa-miR-216a
ZNF322P1	hsa-miR-216b
ZNF322P1	hsa-miR-216b-5p
ZNF322P1	hsa-miR-221
ZNF322P1	hsa-miR-222
ZNF322P1	hsa-miR-222ab
ZNF322P1	hsa-miR-1928
ZNF322P1	hsa-miR-122
ZNF322P1	hsa-miR-122a
ZNF322P1	hsa-miR-1352
ZNF322P1	hsa-miR-23abc
ZNF322P1	hsa-miR-23b-3p
ZNF322P1	hsa-miR-27abc
ZNF322P1	hsa-miR-27a-3p
ZNF322P1	hsa-miR-103a
ZNF322P1	hsa-miR-107
ZNF322P1	hsa-miR-107ab
ZNF322P1	hsa-miR-124
ZNF322P1	hsa-miR-124ab
ZNF322P1	hsa-miR-506
ZNF322P1	hsa-miR-33ab
ZNF322P1	hsa-miR-33-5p
ZNF322P1	hsa-miR-383
ZNF322P1	hsa-miR-125a-5p
ZNF322P1	hsa-miR-125b-5p
ZNF322P1	hsa-miR-351
ZNF322P1	hsa-miR-670
ZNF322P1	hsa-miR-4319
ZNF322P1	hsa-miR-128
ZNF322P1	hsa-miR-128ab
ZNF322P1	hsa-miR-129-5p
ZNF322P1	hsa-miR-129ab-5p
RPS26P8	hsa-miR-130ac
RPS26P8	hsa-miR-301ab
RPS26P8	hsa-miR-301b
RPS26P8	hsa-miR-301b-3p
RPS26P8	hsa-miR-454
RPS26P8	hsa-miR-721
RPS26P8	hsa-miR-4295
RPS26P8	hsa-miR-3666
RPS26P8	hsa-miR-9
RPS26P8	hsa-miR-9ab
RPS26P8	hsa-miR-96
RPS26P8	hsa-miR-507
RPS26P8	hsa-miR-1271
RPS26P8	hsa-miR-182
RPS26P8	hsa-miR-23abc
RPS26P8	hsa-miR-23b-3p
RPS26P8	hsa-miR-25
RPS26P8	hsa-miR-32
RPS26P8	hsa-miR-92abc
RPS26P8	hsa-miR-363
RPS26P8	hsa-miR-363-3p
RPS26P8	hsa-miR-367
RPS26P8	hsa-miR-125a-5p
RPS26P8	hsa-miR-125b-5p
RPS26P8	hsa-miR-351
RPS26P8	hsa-miR-670
RPS26P8	hsa-miR-4319
POM121B	hsa-miR-503
POM121B	hsa-miR-132
POM121B	hsa-miR-212
POM121B	hsa-miR-212-3p
POM121B	hsa-miR-9
POM121B	hsa-miR-9ab
POM121B	hsa-miR-96
POM121B	hsa-miR-507
POM121B	hsa-miR-1271
POM121B	hsa-miR-138
POM121B	hsa-miR-138ab
POM121B	hsa-miR-140
POM121B	hsa-miR-140-5p
POM121B	hsa-miR-876-3p
POM121B	hsa-miR-1244
POM121B	hsa-miR-143
POM121B	hsa-miR-1721
POM121B	hsa-miR-4770
POM121B	hsa-miR-150
POM121B	hsa-miR-5127
POM121B	hsa-miR-15abc
POM121B	hsa-miR-16
POM121B	hsa-miR-16abc
POM121B	hsa-miR-195
POM121B	hsa-miR-322
POM121B	hsa-miR-424
POM121B	hsa-miR-497
POM121B	hsa-miR-1907
POM121B	hsa-miR-181abcd
POM121B	hsa-miR-4262
POM121B	hsa-miR-184
POM121B	hsa-miR-18ab
POM121B	hsa-miR-4735-3p
POM121B	hsa-miR-192
POM121B	hsa-miR-215
POM121B	hsa-miR-199ab-5p
POM121B	hsa-miR-1ab
POM121B	hsa-miR-206
POM121B	hsa-miR-613
POM121B	hsa-miR-214
POM121B	hsa-miR-761
POM121B	hsa-miR-3619-5p
POM121B	hsa-miR-218
POM121B	hsa-miR-218a
POM121B	hsa-miR-22
POM121B	hsa-miR-22-3p
POM121B	hsa-miR-223
POM121B	hsa-miR-26ab
POM121B	hsa-miR-1297
POM121B	hsa-miR-4465
POM121B	hsa-miR-103a
POM121B	hsa-miR-107
POM121B	hsa-miR-107ab
POM121B	hsa-miR-338
POM121B	hsa-miR-338-3p
POM121B	hsa-miR-34ac
POM121B	hsa-miR-34bc-5p
POM121B	hsa-miR-449abc
POM121B	hsa-miR-449c-5p
POM121B	hsa-miR-425
POM121B	hsa-miR-425-5p
POM121B	hsa-miR-489
POM121B	hsa-miR-125a-5p
POM121B	hsa-miR-125b-5p
POM121B	hsa-miR-351
POM121B	hsa-miR-670
POM121B	hsa-miR-4319
POM121B	hsa-miR-455-5p
POM121B	hsa-miR-129-5p
POM121B	hsa-miR-129ab-5p
RPSAP54	hsa-miR-138
RPSAP54	hsa-miR-138ab
RPSAP54	hsa-miR-140
RPSAP54	hsa-miR-140-5p
RPSAP54	hsa-miR-876-3p
RPSAP54	hsa-miR-1244
RPSAP54	hsa-miR-141
RPSAP54	hsa-miR-200a
RPSAP54	hsa-miR-150
RPSAP54	hsa-miR-5127
RPSAP54	hsa-miR-15abc
RPSAP54	hsa-miR-16
RPSAP54	hsa-miR-16abc
RPSAP54	hsa-miR-195
RPSAP54	hsa-miR-322
RPSAP54	hsa-miR-424
RPSAP54	hsa-miR-497
RPSAP54	hsa-miR-1907
RPSAP54	hsa-miR-196abc
RPSAP54	hsa-miR-199ab-5p
RPSAP54	hsa-miR-205
RPSAP54	hsa-miR-205ab
RPSAP54	hsa-miR-208ab
RPSAP54	hsa-miR-208ab-3p
RPSAP54	hsa-miR-214
RPSAP54	hsa-miR-761
RPSAP54	hsa-miR-3619-5p
RPSAP54	hsa-miR-216b
RPSAP54	hsa-miR-216b-5p
RPSAP54	hsa-miR-22
RPSAP54	hsa-miR-22-3p
RPSAP54	hsa-miR-122
RPSAP54	hsa-miR-122a
RPSAP54	hsa-miR-1352
RPSAP54	hsa-miR-338
RPSAP54	hsa-miR-338-3p
HMGB1P10	hsa-miR-150
HMGB1P10	hsa-miR-5127
HMGB1P10	hsa-miR-204
HMGB1P10	hsa-miR-204b
HMGB1P10	hsa-miR-211
HMGB1P10	hsa-miR-205
HMGB1P10	hsa-miR-205ab
HMGB1P10	hsa-miR-103a
HMGB1P10	hsa-miR-107
HMGB1P10	hsa-miR-107ab
HMGB1P10	hsa-miR-34ac
HMGB1P10	hsa-miR-34bc-5p
HMGB1P10	hsa-miR-449abc
HMGB1P10	hsa-miR-449c-5p
HMGB1P10	hsa-miR-129-5p
HMGB1P10	hsa-miR-129ab-5p
RPL13AP7	hsa-miR-29abcd
GTF2IRD2P1	hsa-miR-132
GTF2IRD2P1	hsa-miR-212
GTF2IRD2P1	hsa-miR-212-3p
GTF2IRD2P1	hsa-miR-7
GTF2IRD2P1	hsa-miR-7ab
GTF2IRD2P1	hsa-miR-9
GTF2IRD2P1	hsa-miR-9ab
GTF2IRD2P1	hsa-miR-99ab
GTF2IRD2P1	hsa-miR-100
GTF2IRD2P1	hsa-miR-139-5p
GTF2IRD2P1	hsa-miR-140
GTF2IRD2P1	hsa-miR-140-5p
GTF2IRD2P1	hsa-miR-876-3p
GTF2IRD2P1	hsa-miR-1244
GTF2IRD2P1	hsa-miR-141
GTF2IRD2P1	hsa-miR-200a
GTF2IRD2P1	hsa-miR-144
GTF2IRD2P1	hsa-miR-145
GTF2IRD2P1	hsa-miR-150
GTF2IRD2P1	hsa-miR-5127
GTF2IRD2P1	hsa-miR-153
GTF2IRD2P1	hsa-miR-155
GTF2IRD2P1	hsa-miR-193
GTF2IRD2P1	hsa-miR-193b
GTF2IRD2P1	hsa-miR-193a-3p
GTF2IRD2P1	hsa-miR-194
GTF2IRD2P1	hsa-miR-1ab
GTF2IRD2P1	hsa-miR-206
GTF2IRD2P1	hsa-miR-613
GTF2IRD2P1	hsa-miR-203
GTF2IRD2P1	hsa-miR-216a
GTF2IRD2P1	hsa-miR-216b
GTF2IRD2P1	hsa-miR-216b-5p
GTF2IRD2P1	hsa-miR-22
GTF2IRD2P1	hsa-miR-22-3p
GTF2IRD2P1	hsa-miR-223
GTF2IRD2P1	hsa-miR-122
GTF2IRD2P1	hsa-miR-122a
GTF2IRD2P1	hsa-miR-1352
GTF2IRD2P1	hsa-miR-23abc
GTF2IRD2P1	hsa-miR-23b-3p
GTF2IRD2P1	hsa-miR-27abc
GTF2IRD2P1	hsa-miR-27a-3p
GTF2IRD2P1	hsa-miR-103a
GTF2IRD2P1	hsa-miR-107
GTF2IRD2P1	hsa-miR-107ab
GTF2IRD2P1	hsa-miR-33ab
GTF2IRD2P1	hsa-miR-33-5p
GTF2IRD2P1	hsa-miR-375
GTF2IRD2P1	hsa-miR-128
GTF2IRD2P1	hsa-miR-128ab
GTF2IRD2P1	hsa-miR-129-5p
GTF2IRD2P1	hsa-miR-129ab-5p
GTF2IRD2P1	hsa-miR-490-3p
RPL21P119	hsa-miR-7
RPL21P119	hsa-miR-7ab
RPL21P119	hsa-miR-9
RPL21P119	hsa-miR-9ab
RPL21P119	hsa-miR-141
RPL21P119	hsa-miR-200a
RPL21P119	hsa-miR-145
RPL21P119	hsa-miR-182
RPL21P119	hsa-miR-204
RPL21P119	hsa-miR-204b
RPL21P119	hsa-miR-211
RPL21P119	hsa-miR-205
RPL21P119	hsa-miR-205ab
RPL21P119	hsa-miR-101
RPL21P119	hsa-miR-101ab
RPL21P119	hsa-miR-31
RPL21P119	hsa-miR-338
RPL21P119	hsa-miR-338-3p
IKBKGP1	hsa-miR-7
IKBKGP1	hsa-miR-7ab
IKBKGP1	hsa-miR-138
IKBKGP1	hsa-miR-138ab
IKBKGP1	hsa-miR-let-7
IKBKGP1	hsa-miR-98
IKBKGP1	hsa-miR-4458
IKBKGP1	hsa-miR-4500
IKBKGP1	hsa-miR-193
IKBKGP1	hsa-miR-193b
IKBKGP1	hsa-miR-193a-3p
IKBKGP1	hsa-miR-205
IKBKGP1	hsa-miR-205ab
IKBKGP1	hsa-miR-21
IKBKGP1	hsa-miR-590-5p
IKBKGP1	hsa-miR-218
IKBKGP1	hsa-miR-218a
IKBKGP1	hsa-miR-22
IKBKGP1	hsa-miR-22-3p
IKBKGP1	hsa-miR-27abc
IKBKGP1	hsa-miR-27a-3p
ISCA1P6	hsa-miR-204
ISCA1P6	hsa-miR-204b
ISCA1P6	hsa-miR-211
ISCA1P6	hsa-miR-218
ISCA1P6	hsa-miR-218a
FTH1P5	hsa-miR-96
FTH1P5	hsa-miR-507
FTH1P5	hsa-miR-1271
FTH1P5	hsa-miR-135ab
FTH1P5	hsa-miR-135a-5p
FTH1P5	hsa-miR-145
FTH1P5	hsa-miR-150
FTH1P5	hsa-miR-5127
FTH1P5	hsa-miR-181abcd
FTH1P5	hsa-miR-4262
FTH1P5	hsa-miR-182
FTH1P5	hsa-miR-19ab
FTH1P5	hsa-miR-218
FTH1P5	hsa-miR-218a
FTH1P5	hsa-miR-223
FTH1P5	hsa-miR-23abc
FTH1P5	hsa-miR-23b-3p
GTF2IP1	hsa-miR-503
GTF2IP1	hsa-miR-133abc
GTF2IP1	hsa-miR-9
GTF2IP1	hsa-miR-9ab
GTF2IP1	hsa-miR-96
GTF2IP1	hsa-miR-507
GTF2IP1	hsa-miR-1271
GTF2IP1	hsa-miR-135ab
GTF2IP1	hsa-miR-135a-5p
GTF2IP1	hsa-miR-148ab-3p
GTF2IP1	hsa-miR-152
GTF2IP1	hsa-miR-15abc
GTF2IP1	hsa-miR-16
GTF2IP1	hsa-miR-16abc
GTF2IP1	hsa-miR-195
GTF2IP1	hsa-miR-322
GTF2IP1	hsa-miR-424
GTF2IP1	hsa-miR-497
GTF2IP1	hsa-miR-1907
GTF2IP1	hsa-miR-182
GTF2IP1	hsa-miR-183
GTF2IP1	hsa-miR-1ab
GTF2IP1	hsa-miR-206
GTF2IP1	hsa-miR-613
GTF2IP1	hsa-miR-205
GTF2IP1	hsa-miR-205ab
GTF2IP1	hsa-miR-21
GTF2IP1	hsa-miR-590-5p
GTF2IP1	hsa-miR-216b
GTF2IP1	hsa-miR-216b-5p
GTF2IP1	hsa-miR-23abc
GTF2IP1	hsa-miR-23b-3p
GTF2IP1	hsa-miR-26ab
GTF2IP1	hsa-miR-1297
GTF2IP1	hsa-miR-4465
GTF2IP1	hsa-miR-27abc
GTF2IP1	hsa-miR-27a-3p
GTF2IP1	hsa-miR-31
GTF2IP1	hsa-miR-338
GTF2IP1	hsa-miR-338-3p
GTF2IP1	hsa-miR-34ac
GTF2IP1	hsa-miR-34bc-5p
GTF2IP1	hsa-miR-449abc
GTF2IP1	hsa-miR-449c-5p
GTF2IP1	hsa-miR-383
GTF2IP1	hsa-miR-125a-5p
GTF2IP1	hsa-miR-125b-5p
GTF2IP1	hsa-miR-351
GTF2IP1	hsa-miR-670
GTF2IP1	hsa-miR-4319
GTF2IP1	hsa-miR-451
GTF2IP1	hsa-miR-129-5p
GTF2IP1	hsa-miR-129ab-5p
RPS26P47	hsa-miR-130ac
RPS26P47	hsa-miR-301ab
RPS26P47	hsa-miR-301b
RPS26P47	hsa-miR-301b-3p
RPS26P47	hsa-miR-454
RPS26P47	hsa-miR-721
RPS26P47	hsa-miR-4295
RPS26P47	hsa-miR-3666
RPS26P47	hsa-miR-9
RPS26P47	hsa-miR-9ab
RPS26P47	hsa-miR-96
RPS26P47	hsa-miR-507
RPS26P47	hsa-miR-1271
RPS26P47	hsa-miR-182
RPS26P47	hsa-miR-23abc
RPS26P47	hsa-miR-23b-3p
RPS26P47	hsa-miR-25
RPS26P47	hsa-miR-32
RPS26P47	hsa-miR-92abc
RPS26P47	hsa-miR-363
RPS26P47	hsa-miR-363-3p
RPS26P47	hsa-miR-367
RPS26P47	hsa-miR-125a-5p
RPS26P47	hsa-miR-125b-5p
RPS26P47	hsa-miR-351
RPS26P47	hsa-miR-670
RPS26P47	hsa-miR-4319
H3F3BP1	hsa-miR-96
H3F3BP1	hsa-miR-507
H3F3BP1	hsa-miR-1271
H3F3BP1	hsa-miR-182
H3F3BP1	hsa-miR-22
H3F3BP1	hsa-miR-22-3p
H3F3BP1	hsa-miR-101
H3F3BP1	hsa-miR-101ab
MTX1P1	hsa-miR-135ab
MTX1P1	hsa-miR-135a-5p
MTX1P1	hsa-miR-138
MTX1P1	hsa-miR-138ab
MTX1P1	hsa-miR-15abc
MTX1P1	hsa-miR-16
MTX1P1	hsa-miR-16abc
MTX1P1	hsa-miR-195
MTX1P1	hsa-miR-322
MTX1P1	hsa-miR-424
MTX1P1	hsa-miR-497
MTX1P1	hsa-miR-1907
MTX1P1	hsa-miR-214
MTX1P1	hsa-miR-761
MTX1P1	hsa-miR-3619-5p
MTX1P1	hsa-miR-103a
MTX1P1	hsa-miR-107
MTX1P1	hsa-miR-107ab
RPSAP9	hsa-miR-130ac
RPSAP9	hsa-miR-301ab
RPSAP9	hsa-miR-301b
RPSAP9	hsa-miR-301b-3p
RPSAP9	hsa-miR-454
RPSAP9	hsa-miR-721
RPSAP9	hsa-miR-4295
RPSAP9	hsa-miR-3666
RPSAP9	hsa-miR-138
RPSAP9	hsa-miR-138ab
RPSAP9	hsa-miR-140
RPSAP9	hsa-miR-140-5p
RPSAP9	hsa-miR-876-3p
RPSAP9	hsa-miR-1244
RPSAP9	hsa-miR-141
RPSAP9	hsa-miR-200a
RPSAP9	hsa-miR-150
RPSAP9	hsa-miR-5127
RPSAP9	hsa-miR-15abc
RPSAP9	hsa-miR-16
RPSAP9	hsa-miR-16abc
RPSAP9	hsa-miR-195
RPSAP9	hsa-miR-322
RPSAP9	hsa-miR-424
RPSAP9	hsa-miR-497
RPSAP9	hsa-miR-1907
RPSAP9	hsa-miR-196abc
RPSAP9	hsa-miR-199ab-5p
RPSAP9	hsa-miR-204
RPSAP9	hsa-miR-204b
RPSAP9	hsa-miR-211
RPSAP9	hsa-miR-205
RPSAP9	hsa-miR-205ab
RPSAP9	hsa-miR-208ab
RPSAP9	hsa-miR-208ab-3p
RPSAP9	hsa-miR-214
RPSAP9	hsa-miR-761
RPSAP9	hsa-miR-3619-5p
RPSAP9	hsa-miR-216b
RPSAP9	hsa-miR-216b-5p
RPSAP9	hsa-miR-122
RPSAP9	hsa-miR-122a
RPSAP9	hsa-miR-1352
RPSAP9	hsa-miR-338
RPSAP9	hsa-miR-338-3p
RPSAP9	hsa-miR-499-5p
RPL9P7	hsa-miR-137
RPL9P7	hsa-miR-137ab
RPL9P7	hsa-miR-191
RPL9P7	hsa-miR-194
RPL9P7	hsa-miR-199ab-5p
RPL9P7	hsa-miR-1ab
RPL9P7	hsa-miR-206
RPL9P7	hsa-miR-613
RPL9P7	hsa-miR-205
RPL9P7	hsa-miR-205ab
RPL9P7	hsa-miR-210
RPL9P7	hsa-miR-25
RPL9P7	hsa-miR-32
RPL9P7	hsa-miR-92abc
RPL9P7	hsa-miR-363
RPL9P7	hsa-miR-363-3p
RPL9P7	hsa-miR-367
BMS1P7	hsa-miR-503
BMS1P7	hsa-miR-93
BMS1P7	hsa-miR-93a
BMS1P7	hsa-miR-105
BMS1P7	hsa-miR-106a
BMS1P7	hsa-miR-291a-3p
BMS1P7	hsa-miR-294
BMS1P7	hsa-miR-295
BMS1P7	hsa-miR-302abcde
BMS1P7	hsa-miR-372
BMS1P7	hsa-miR-373
BMS1P7	hsa-miR-428
BMS1P7	hsa-miR-519a
BMS1P7	hsa-miR-520be
BMS1P7	hsa-miR-520acd-3p
BMS1P7	hsa-miR-1378
BMS1P7	hsa-miR-1420ac
BMS1P7	hsa-miR-96
BMS1P7	hsa-miR-507
BMS1P7	hsa-miR-1271
BMS1P7	hsa-miR-135ab
BMS1P7	hsa-miR-135a-5p
BMS1P7	hsa-miR-140
BMS1P7	hsa-miR-140-5p
BMS1P7	hsa-miR-876-3p
BMS1P7	hsa-miR-1244
BMS1P7	hsa-miR-143
BMS1P7	hsa-miR-1721
BMS1P7	hsa-miR-4770
BMS1P7	hsa-miR-146ac
BMS1P7	hsa-miR-146b-5p
BMS1P7	hsa-miR-17
BMS1P7	hsa-miR-17-5p
BMS1P7	hsa-miR-20ab
BMS1P7	hsa-miR-20b-5p
BMS1P7	hsa-miR-106ab
BMS1P7	hsa-miR-427
BMS1P7	hsa-miR-518a-3p
BMS1P7	hsa-miR-519d
BMS1P7	hsa-miR-181abcd
BMS1P7	hsa-miR-4262
BMS1P7	hsa-miR-182
BMS1P7	hsa-miR-183
BMS1P7	hsa-miR-218
BMS1P7	hsa-miR-218a
BMS1P7	hsa-miR-23abc
BMS1P7	hsa-miR-23b-3p
BMS1P7	hsa-miR-26ab
BMS1P7	hsa-miR-1297
BMS1P7	hsa-miR-4465
BMS1P7	hsa-miR-490-3p
PKD1P1	hsa-miR-503
PKD1P1	hsa-miR-7
PKD1P1	hsa-miR-7ab
PKD1P1	hsa-miR-9
PKD1P1	hsa-miR-9ab
PKD1P1	hsa-miR-135ab
PKD1P1	hsa-miR-135a-5p
PKD1P1	hsa-miR-138
PKD1P1	hsa-miR-138ab
PKD1P1	hsa-miR-146ac
PKD1P1	hsa-miR-146b-5p
PKD1P1	hsa-miR-148ab-3p
PKD1P1	hsa-miR-152
PKD1P1	hsa-miR-150
PKD1P1	hsa-miR-5127
PKD1P1	hsa-miR-15abc
PKD1P1	hsa-miR-16
PKD1P1	hsa-miR-16abc
PKD1P1	hsa-miR-195
PKD1P1	hsa-miR-322
PKD1P1	hsa-miR-424
PKD1P1	hsa-miR-497
PKD1P1	hsa-miR-1907
PKD1P1	hsa-miR-184
PKD1P1	hsa-miR-let-7
PKD1P1	hsa-miR-98
PKD1P1	hsa-miR-4458
PKD1P1	hsa-miR-4500
PKD1P1	hsa-miR-18ab
PKD1P1	hsa-miR-4735-3p
PKD1P1	hsa-miR-193
PKD1P1	hsa-miR-193b
PKD1P1	hsa-miR-193a-3p
PKD1P1	hsa-miR-205
PKD1P1	hsa-miR-205ab
PKD1P1	hsa-miR-214
PKD1P1	hsa-miR-761
PKD1P1	hsa-miR-3619-5p
PKD1P1	hsa-miR-218
PKD1P1	hsa-miR-218a
PKD1P1	hsa-miR-219-5p
PKD1P1	hsa-miR-508
PKD1P1	hsa-miR-508-3p
PKD1P1	hsa-miR-4782-3p
PKD1P1	hsa-miR-24
PKD1P1	hsa-miR-24ab
PKD1P1	hsa-miR-24-3p
PKD1P1	hsa-miR-29abcd
PKD1P1	hsa-miR-31
PKD1P1	hsa-miR-103a
PKD1P1	hsa-miR-107
PKD1P1	hsa-miR-107ab
PKD1P1	hsa-miR-338
PKD1P1	hsa-miR-338-3p
PKD1P1	hsa-miR-34ac
PKD1P1	hsa-miR-34bc-5p
PKD1P1	hsa-miR-449abc
PKD1P1	hsa-miR-449c-5p
PKD1P1	hsa-miR-125a-5p
PKD1P1	hsa-miR-125b-5p
PKD1P1	hsa-miR-351
PKD1P1	hsa-miR-670
PKD1P1	hsa-miR-4319
PKD1P1	hsa-miR-128
PKD1P1	hsa-miR-128ab
PKD1P1	hsa-miR-490-3p
BMS1P2	hsa-miR-503
BMS1P2	hsa-miR-93
BMS1P2	hsa-miR-93a
BMS1P2	hsa-miR-105
BMS1P2	hsa-miR-106a
BMS1P2	hsa-miR-291a-3p
BMS1P2	hsa-miR-294
BMS1P2	hsa-miR-295
BMS1P2	hsa-miR-302abcde
BMS1P2	hsa-miR-372
BMS1P2	hsa-miR-373
BMS1P2	hsa-miR-428
BMS1P2	hsa-miR-519a
BMS1P2	hsa-miR-520be
BMS1P2	hsa-miR-520acd-3p
BMS1P2	hsa-miR-1378
BMS1P2	hsa-miR-1420ac
BMS1P2	hsa-miR-96
BMS1P2	hsa-miR-507
BMS1P2	hsa-miR-1271
BMS1P2	hsa-miR-135ab
BMS1P2	hsa-miR-135a-5p
BMS1P2	hsa-miR-140
BMS1P2	hsa-miR-140-5p
BMS1P2	hsa-miR-876-3p
BMS1P2	hsa-miR-1244
BMS1P2	hsa-miR-143
BMS1P2	hsa-miR-1721
BMS1P2	hsa-miR-4770
BMS1P2	hsa-miR-146ac
BMS1P2	hsa-miR-146b-5p
BMS1P2	hsa-miR-150
BMS1P2	hsa-miR-5127
BMS1P2	hsa-miR-17
BMS1P2	hsa-miR-17-5p
BMS1P2	hsa-miR-20ab
BMS1P2	hsa-miR-20b-5p
BMS1P2	hsa-miR-106ab
BMS1P2	hsa-miR-427
BMS1P2	hsa-miR-518a-3p
BMS1P2	hsa-miR-519d
BMS1P2	hsa-miR-181abcd
BMS1P2	hsa-miR-4262
BMS1P2	hsa-miR-182
BMS1P2	hsa-miR-218
BMS1P2	hsa-miR-218a
BMS1P2	hsa-miR-23abc
BMS1P2	hsa-miR-23b-3p
BMS1P2	hsa-miR-26ab
BMS1P2	hsa-miR-1297
BMS1P2	hsa-miR-4465
BMS1P2	hsa-miR-30abcdef
BMS1P2	hsa-miR-30abe-5p
BMS1P2	hsa-miR-384-5p
BMS1P2	hsa-miR-129-5p
BMS1P2	hsa-miR-129ab-5p
BMS1P2	hsa-miR-490-3p
RN7SL1	hsa-miR-192
RN7SL1	hsa-miR-215
RN7SL1	hsa-miR-122
RN7SL1	hsa-miR-122a
RN7SL1	hsa-miR-1352
RN7SL1	hsa-miR-27abc
RN7SL1	hsa-miR-27a-3p
RN7SL1	hsa-miR-383
RN7SL1	hsa-miR-490-3p

## Sheet: Table S6
circRNA	miRNA
hsa_circ_0001380	hsa-miR-320d
hsa_circ_0001380	hsa-miR-320c
hsa_circ_0001380	hsa-miR-4429
hsa_circ_0001380	hsa-miR-320a
hsa_circ_0001380	hsa-miR-320b
hsa_circ_0001380	hsa-miR-22-3p
hsa_circ_0001380	hsa-miR-3140-3p
hsa_circ_0073052	hsa-miR-138-5p
hsa_circ_0073052	hsa-miR-218-5p
hsa_circ_0000722	hsa-miR-3179
hsa_circ_0000722	hsa-miR-324-5p
hsa_circ_0000722	hsa-miR-663a
hsa_circ_0000722	hsa-miR-744-5p
hsa_circ_0000722	hsa-miR-6787-5p
hsa_circ_0000722	hsa-miR-1908-5p
hsa_circ_0000722	hsa-miR-138-5p
hsa_circ_0000722	hsa-miR-652-3p
hsa_circ_0000722	hsa-miR-3605-5p
hsa_circ_0000722	hsa-miR-320c
hsa_circ_0000722	hsa-miR-4429
hsa_circ_0000722	hsa-miR-320a
hsa_circ_0000722	hsa-miR-320b
hsa_circ_0000722	hsa-miR-320d
hsa_circ_0000722	hsa-miR-330-5p
hsa_circ_0000722	hsa-miR-378g
hsa_circ_0000722	hsa-miR-326
hsa_circ_0001445	hsa-miR-579-3p
hsa_circ_0001445	hsa-miR-664b-3p
hsa_circ_0001445	hsa-miR-5094
hsa_circ_0001445	hsa-miR-500a-3p
hsa_circ_0001445	hsa-miR-432-5p
hsa_circ_0004001	hsa-miR-889-3p
hsa_circ_0004001	hsa-miR-4735-3p
hsa_circ_0004001	hsa-miR-18a-5p
hsa_circ_0004001	hsa-miR-18b-5p
hsa_circ_0004001	hsa-miR-19a-3p
hsa_circ_0004001	hsa-miR-19b-3p
hsa_circ_0045272	hsa-miR-6720-5p
hsa_circ_0045272	hsa-miR-346
hsa_circ_0045272	hsa-miR-2467-3p
hsa_circ_0045272	hsa-miR-2681-3p
hsa_circ_0045272	hsa-miR-33b-5p
hsa_circ_0045272	hsa-miR-33a-5p
hsa_circ_0045272	hsa-miR-3622b-5p
hsa_circ_0045272	hsa-miR-3605-5p
hsa_circ_0045272	hsa-miR-147a
hsa_circ_0000284	hsa-miR-124-3p
hsa_circ_0000284	hsa-miR-506-3p
hsa_circ_0000284	hsa-miR-580-3p
hsa_circ_0000284	hsa-miR-3605-5p
hsa_circ_0000284	hsa-miR-6835-3p
hsa_circ_0000284	hsa-miR-224-3p
hsa_circ_0000284	hsa-miR-522-3p
hsa_circ_0000284	hsa-miR-599
hsa_circ_0000284	hsa-miR-382-5p
hsa_circ_0000284	hsa-miR-3200-5p
hsa_circ_0000284	hsa-miR-4731-5p
hsa_circ_0000284	hsa-miR-33a-5p
hsa_circ_0000284	hsa-miR-33b-5p
hsa_circ_0000284	hsa-miR-450b-5p
hsa_circ_0000284	hsa-miR-876-5p
hsa_circ_0000284	hsa-miR-3167
hsa_circ_0000284	hsa-miR-4637
hsa_circ_0000284	hsa-miR-499a-5p
hsa_circ_0000284	hsa-miR-561-5p
hsa_circ_0000284	hsa-miR-338-3p
hsa_circ_0000284	hsa-miR-642a-5p
hsa_circ_0000284	hsa-miR-664b-3p
hsa_circ_0000284	hsa-miR-579-3p
hsa_circ_0000284	hsa-miR-1278
hsa_circ_0000284	hsa-miR-524-5p
hsa_circ_0000284	hsa-miR-520d-5p
hsa_circ_0000284	hsa-miR-1179
hsa_circ_0000284	hsa-miR-4766-5p
hsa_circ_0000284	hsa-miR-584-5p
hsa_circ_0000284	hsa-miR-338-3p
hsa_circ_0000284	hsa-miR-381-3p
hsa_circ_0000284	hsa-miR-300
hsa_circ_0000284	hsa-miR-539-3p
hsa_circ_0000284	hsa-miR-485-3p
hsa_circ_0000284	hsa-miR-653-5p
hsa_circ_0000284	hsa-miR-4701-5p
hsa_circ_0000284	hsa-miR-588
hsa_circ_0000284	hsa-miR-148a-3p
hsa_circ_0000284	hsa-miR-148b-3p
hsa_circ_0000284	hsa-miR-152-3p
hsa_circ_0000284	hsa-miR-10a-5p
hsa_circ_0000284	hsa-miR-10b-5p
hsa_circ_0000284	hsa-miR-552-5p
hsa_circ_0000284	hsa-miR-551a
hsa_circ_0000284	hsa-miR-551b-3p
hsa_circ_0000284	hsa-miR-193a-3p
hsa_circ_0000284	hsa-miR-193b-3p
hsa_circ_0000284	hsa-miR-132-3p
hsa_circ_0000284	hsa-miR-495-3p
hsa_circ_0000284	hsa-miR-212-3p
hsa_circ_0000284	hsa-miR-5688
hsa_circ_0000284	hsa-miR-653-5p
hsa_circ_0000284	hsa-miR-190a-5p
hsa_circ_0000284	hsa-miR-190b
hsa_circ_0000284	hsa-miR-508-3p
hsa_circ_0037158	hsa-miR-6875-5p
hsa_circ_0037158	hsa-miR-3126-5p
hsa_circ_0037158	hsa-miR-760
hsa_circ_0037158	hsa-miR-3194-3p
hsa_circ_0037158	hsa-miR-1271-5p
hsa_circ_0037158	hsa-miR-96-5p
hsa_circ_0037158	hsa-miR-4731-5p
hsa_circ_0037158	hsa-miR-4640-5p
hsa_circ_0037158	hsa-miR-4726-5p
hsa_circ_0037158	hsa-miR-4761-3p
hsa_circ_0037158	hsa-miR-149-5p
hsa_circ_0000982	hsa-miR-17-5p
hsa_circ_0000982	hsa-miR-20a-5p
hsa_circ_0000982	hsa-miR-93-5p
hsa_circ_0000982	hsa-miR-106a-5p
hsa_circ_0000982	hsa-miR-20b-5p
hsa_circ_0000982	hsa-miR-106b-5p
hsa_circ_0000982	hsa-miR-526b-3p
hsa_circ_0000982	hsa-miR-519d-3p
hsa_circ_0000982	hsa-miR-340-5p
hsa_circ_0000982	hsa-miR-5590-3p
hsa_circ_0000982	hsa-miR-142-5p
hsa_circ_0014088	hsa-miR-4701-5p
hsa_circ_0014088	hsa-miR-588
hsa_circ_0014088	hsa-miR-32-5p
hsa_circ_0014088	hsa-miR-363-3p
hsa_circ_0014088	hsa-miR-367-3p
hsa_circ_0014088	hsa-miR-25-3p
hsa_circ_0014088	hsa-miR-92a-3p
hsa_circ_0014088	hsa-miR-92b-3p
hsa_circ_0014088	hsa-miR-1270
hsa_circ_0014088	hsa-miR-620
hsa_circ_0014088	hsa-miR-4677-3p
hsa_circ_0014088	hsa-miR-5000-3p
hsa_circ_0014088	hsa-miR-4436a
hsa_circ_0014088	hsa-miR-653-5p
hsa_circ_0014088	hsa-miR-149-5p
hsa_circ_0014088	hsa-miR-4662a-5p
hsa_circ_0052750	hsa-miR-199b-5p
hsa_circ_0052750	hsa-miR-199a-5p
hsa_circ_0052750	hsa-miR-580-3p
hsa_circ_0052750	hsa-miR-5195-3p
hsa_circ_0052750	hsa-miR-145-5p
hsa_circ_0052750	hsa-miR-325
hsa_circ_0052750	hsa-miR-513a-5p
hsa_circ_0052750	hsa-miR-133a-3p
hsa_circ_0052750	hsa-miR-133b
hsa_circ_0052750	hsa-miR-129-5p
hsa_circ_0052750	hsa-miR-892c-3p
hsa_circ_0052750	hsa-miR-4676-3p
hsa_circ_0052750	hsa-miR-452-5p
hsa_circ_0052750	hsa-miR-6509-3p
hsa_circ_0052750	hsa-miR-520a-5p
hsa_circ_0052750	hsa-miR-525-5p
hsa_circ_0052750	hsa-miR-589-5p
hsa_circ_0052750	hsa-miR-545-3p
hsa_circ_0052750	hsa-miR-455-3p
hsa_circ_0007370	hsa-miR-129-5p
hsa_circ_0007370	hsa-miR-450b-5p
hsa_circ_0007370	hsa-miR-4500
hsa_circ_0007370	hsa-miR-4458
hsa_circ_0007370	hsa-let-7b-5p
hsa_circ_0007370	hsa-let-7a-5p
hsa_circ_0007370	hsa-let-7c-5p
hsa_circ_0007370	hsa-let-7e-5p
hsa_circ_0007370	hsa-let-7f-5p
hsa_circ_0007370	hsa-let-7i-5p
hsa_circ_0007370	hsa-miR-98-5p
hsa_circ_0007370	hsa-let-7d-5p
hsa_circ_0007370	hsa-let-7g-5p
hsa_circ_0007370	hsa-miR-196a-5p
hsa_circ_0007370	hsa-miR-196b-5p
hsa_circ_0007370	hsa-miR-1270
hsa_circ_0007370	hsa-miR-620
hsa_circ_0007370	hsa-miR-4770
hsa_circ_0007370	hsa-miR-143-3p
hsa_circ_0007370	hsa-miR-6088
hsa_circ_0007370	hsa-miR-512-3p
hsa_circ_0007370	hsa-miR-579-3p
hsa_circ_0007370	hsa-miR-664b-3p
hsa_circ_0007370	hsa-miR-155-5p
hsa_circ_0007370	hsa-miR-382-5p
hsa_circ_0007370	hsa-miR-34b-5p
hsa_circ_0007370	hsa-miR-2682-5p
hsa_circ_0007370	hsa-miR-449c-5p
hsa_circ_0007370	hsa-miR-34a-5p
hsa_circ_0007370	hsa-miR-34c-5p
hsa_circ_0007370	hsa-miR-449a
hsa_circ_0007370	hsa-miR-449b-5p
hsa_circ_0007370	hsa-miR-582-3p
hsa_circ_0007370	hsa-miR-200b-3p
hsa_circ_0007370	hsa-miR-200c-3p
hsa_circ_0007370	hsa-miR-429

## Sheet: Table S7
Category	Term	Count	%	PValue	Genes	List Total	Pop Hits	Pop Total	Fold Enrichment	Bonferroni	Benjamini	FDR
GOTERM_BP_DIRECT	GO:0006468~protein phosphorylation	5	0.0766518	0.015913	TAOK3, SIK1, STK4, GRK3, AKT3	37	456	16792	4.97629	0.998905	0.998905	20.2053
GOTERM_BP_DIRECT	GO:0001649~osteoblast differentiation	3	0.0459911	0.0208724	MEF2C, H3F3A, TP53INP2	37	104	16792	13.0915	0.999872	0.988693	25.6812
GOTERM_BP_DIRECT	GO:0045893~positive regulation of transcription, DNA-templated	5	0.0766518	0.023719	MEF2C, ELF1, SMARCA5, TP53INP2, KAT6A	37	515	16792	4.40619	0.999963	0.966649	28.6643
GOTERM_BP_DIRECT	GO:0006334~nucleosome assembly	3	0.0459911	0.0268197	SMARCA5, H3F3A, KAT6A	37	119	16792	11.4413	0.99999	0.944341	31.787
GOTERM_BP_DIRECT	GO:0000042~protein targeting to Golgi	2	0.0306607	0.0420387	RGPD6, RGPD5	37	20	16792	45.3838	1	0.974024	45.3556
GOTERM_BP_DIRECT	GO:0051149~positive regulation of muscle cell differentiation	2	0.0306607	0.0502378	MEF2C, CDC42	37	24	16792	37.8198	1	0.974035	51.5808
GOTERM_BP_DIRECT	GO:0046777~protein autophosphorylation	3	0.0459911	0.052364	TAOK3, SIK1, STK4	37	172	16792	7.91578	1	0.961822	53.0839
GOTERM_BP_DIRECT	GO:0035329~hippo signaling	2	0.0306607	0.0563423	MOB1A, STK4	37	27	16792	33.6176	1	0.954078	55.7806
GOTERM_BP_DIRECT	GO:0014047~glutamate secretion	2	0.0306607	0.0583687	SLC38A2, GLS	37	28	16792	32.417	1	0.941575	57.0981
GOTERM_BP_DIRECT	GO:0042059~negative regulation of epidermal growth factor receptor signaling pathway	2	0.0306607	0.0744278	CDC42, UBC	37	36	16792	25.2132	1	0.962637	66.3212
GOTERM_BP_DIRECT	GO:0000183~chromatin silencing at rDNA	2	0.0306607	0.0764164	SMARCA5, H3F3A	37	37	16792	24.5318	1	0.953642	67.3252
GOTERM_BP_DIRECT	GO:0038128~ERBB2 signaling pathway	2	0.0306607	0.0784008	ERBIN, UBC	37	38	16792	23.8862	1	0.944512	68.2993
GOTERM_BP_DIRECT	GO:0007049~cell cycle	3	0.0459911	0.0786481	RABGAP1, ERBIN, SIK1	37	217	16792	6.27426	1	0.931295	68.4188
GOTERM_BP_DIRECT	GO:0048666~neuron development	2	0.0306607	0.0941277	MEF2C, THOC2	37	46	16792	19.7321	1	0.950263	75.1179
GOTERM_BP_DIRECT	GO:0007165~signal transduction	6	0.0919822	0.0998341	ERBIN, VOPP1, STK4, GRK3, AKT3, FAM13B	37	1161	16792	2.34542	1	0.949207	77.2349
GOTERM_CC_DIRECT	GO:0005737~cytoplasm	21	0.321938	0.00158183	MEF2C, RGPD6, RGPD5, SH3PXD2A, TAOK3, ERBIN, PGAM1, HSPA1B, STK4, PTMA, HNRNPA3, CDC42, BZW1, RAB30, VPS13C, ANKRD12, UBC, CELF2, SIK1, SEPT7, AKT3	39	5222	18224	1.87915	0.161149	0.161149	1.77564
GOTERM_CC_DIRECT	GO:0005654~nucleoplasm	14	0.214625	0.00303199	MEF2C, HNRNPA3, ELF1, ANKRD12, KMT2C, ERBIN, UBC, SMARCA5, H3F3A, HSPA1B, THOC2, PTMA, AKT3, KAT6A	39	2784	18224	2.34984	0.286136	0.155095	3.37817
GOTERM_CC_DIRECT	GO:0005829~cytosol	13	0.199295	0.0327397	MEF2C, CDC42, MOB1A, RABGAP1, VPS13C, GLS, PGAM1, UBC, HSPA1B, STK4, SEPT7, TP53INP2, FAM13B	39	3315	18224	1.83248	0.975151	0.708187	31.3892
GOTERM_MF_DIRECT	GO:0005515~protein binding	27	0.41392	0.00304428	MEF2C, ELF1, MOB1A, SLC38A2, RABGAP1, KMT2C, PGAM1, HSPA1B, PTMA, HNRNPA3, CDC42, SIK1, AKT3, SH3PXD2A, TAOK3, ERBIN, STK4, RPAP3, GLS, UBC, SMARCA5, H3F3A, THOC2, SEPT7, TP53INP2, ADAMTS5, KAT6A	35	8785	16881	1.48235	0.280561	0.280561	3.37482
GOTERM_MF_DIRECT	GO:0042393~histone binding	3	0.0459911	0.0249968	SMARCA5, H3F3A, PTMA	35	122	16881	11.8602	0.935039	0.745126	24.8017
GOTERM_MF_DIRECT	GO:0004672~protein kinase activity	4	0.0613215	0.0350987	TAOK3, STK4, GRK3, AKT3	35	359	16881	5.37398	0.978906	0.723698	33.1229
GOTERM_MF_DIRECT	GO:0004674~protein serine/threonine kinase activity	4	0.0613215	0.0394235	TAOK3, SIK1, STK4, AKT3	35	376	16881	5.131	0.987015	0.662431	36.4216
GOTERM_MF_DIRECT	GO:0005524~ATP binding	7	0.107313	0.0753833	TAOK3, SMARCA5, HSPA1B, SIK1, STK4, GRK3, AKT3	35	1495	16881	2.25833	0.999789	0.816019	58.6258
KEGG_PATHWAY	hsa04010:MAPK signaling pathway	6	0.0919822	0.000636849	MEF2C, CDC42, TAOK3, HSPA1B, STK4, AKT3	21	253	6879	7.76849	0.0658932	0.0658932	0.713527
KEGG_PATHWAY	hsa05230:Central carbon metabolism in cancer	3	0.0459911	0.0145353	GLS, PGAM1, AKT3	21	64	6879	15.3549	0.791264	0.543124	15.1754
KEGG_PATHWAY	hsa04922:Glucagon signaling pathway	3	0.0459911	0.03292	PGAM1, SIK1, AKT3	21	99	6879	9.92641	0.972172	0.696966	31.3582
KEGG_PATHWAY	hsa04724:Glutamatergic synapse	3	0.0459911	0.0425937	SLC38A2, GLS, GRK3	21	114	6879	8.6203	0.990509	0.687877	38.6929
KEGG_PATHWAY	hsa03040:Spliceosome	3	0.0459911	0.0561804	HNRNPA3, HSPA1B, THOC2	21	133	6879	7.38883	0.997944	0.709849	47.792
